# Supplementary material for: Electrochemical (Bio)Sensing Devices for Human-Microbiome-Related Biomarkers
Source: Sensors (Basel). 2023 Jan 11;23(2):837. doi: 10.3390/s23020837 (PMC9864681; doi:10.3390/s23020837)
Supplement: Supplementary file 1 [file sensors-23-00837-s001.zip]

Archive with 1 entries (1 files):
- sensors-2119947-supplementary.pdf
